# Supplementary material for: Mass spectrometry measurements of mercury isotope ratios support geochemical sourcing of archaeological cinnabar in the Andean region
Source: PLoS One. 2025 Jul 7;20(7):e0326414. doi: 10.1371/journal.pone.0326414 (PMC12233300; doi:10.1371/journal.pone.0326414)
Supplement: S1 Table — (XLSX) [file pone.0326414.s001.xlsx]

## Sheet: S1 Table
	Supplemental Table 1. Specimens incorporated in this study with associated provenance and chronological information presented in the groups used for statistical analyses.
	Sample #	Specimen Code	Site/Collection	Geographical region of Peru	Period	Culture/ Tradition	Context details	Group name
	1	HgS Colin	Huancavelica ore	South-Central Highlands	N/A	N/A	geological sample	Huancavelica ore source
	2	HgS Earl					geological sample
	3	MGL #34990					geological sample
	4	BM1917, 510					geological sample
	5	BM1917, 511					geological sample
	6	pigment sample 9 (AT-5-1-D)	Atalla		Early Horizon	Atalla (Cupisnique/ Chavín)	from ceramic vessel found in Achka Wasikuna
	7	pigment sample 21 (AT-T-4-N1-CI-Frag 37)					from ceramic vessel found in Sumaq Wasi
	8	pigment sample 16 (AT-T-1-N1-CVI-Frag 32)					from ceramic vessel found in Sumaq Wasi
	9	pigment sample 1 (AT-M-0-N1-C1-Frag5)					from ceramic vessel found in Orjon Cancha
	10	pigment sample 6 (AT-V-0-N2-C2-Frag 17)					from ceramic vessel found in Achka Wasikuna
	11	pigment sample 17 (AT-T-1-N1-CVI-Frag 33)					from ceramic vessel found in Sumaq Wasi
	12	pigment sample 14 (AT-T-1-N1-CI-Frag 25)					from ceramic vessel found in Sumaq Wasi
	13	04LH-A-X919	Las Huacas	North Coast	Initial Period	Cupisnique	Cinnabar found on the floor of a tomb at the archaeological site of Las Huacas. Sample was contributed by Eisei Tsurumi.	Las Huacas (Jequetepeque)
	14	Huanchaco-IG-A28-C8-D6-IG514-OT 639	José Olaya– Iglesia Colonial (JO-IG)		Initial Period & late Initial Period	Gramalote	carved bone	Gramalote
	15	Huanchaco-U1-A1-4-RCA	Pampa Gramalote (Gramalote)				Textile #1
	16	Huanchaco-UIV-T-231-Ce-01 F2					Ceramic seal, Gramalote, Moche Valley, Initial Period
	17	Huanchaco-UIV-A13-RC3/A15-RC1—T264					Phase 3 (#7)
	18	22CP-Ent 05 Strombus 14-1	Pacopampa	North Highlands	Initial Period	Cupisnique/ Chavín	N6 W5 Ent-05	Pacopampa Pandanche
	19	23CP-Ent-06-N-05			late Initial Period		N7,8 W5 Ent-06	Pacopampa I
	20	15PC-B2-Ent 541-N-4			Early Horizon		N16 W2 Ent-541	Pacopampa II
	21	09PC-C-Ent 09-02-N-3					CS1,CN1-W11
	22	09pc-C-Ent02					Cinnabar in grave (Lady of Pacopampa) Yuji Seki, Museum of Ethnology, Osaka
	23	48.2850 (sample 1)	Walters	Various	late Initial Period	Cupisnique	figurine w/ part in hair	Cupisnique/ Chavin (IP)
	24	CMA 1954.797	Cleveland			Cupisnique	carved steatite cup
	25	X88.840	Fowler			Tembladera	anthropomorphic vessel
	26	X88.814				Cupisnique	figurative ceramic bottle
	27	X88.853				Tembladera	ceramic bottle with mythical fish and eye motifs
	28	X88.813				Cupisnique	ceramic vessel with contortionist
	29	CMA 2017.55	Cleveland		Early Horizon	Cupisnique	ceramic stirrup spounted vessel with reclining figure and birds	Cupisnique/ Chavin (EH)
	30	ANT209748	Coyungo (Cayungo)	South Coast		Early Paracas	Bottle, site of Cayungo in the Nazca drainage, early Paracas	Paracas
	31	X90.481	Fowler				early Paracas bottle with feline
	32	X86.3814				Middle Paracas	Paracas spout and bridge bottle
	33	NMAI 161971.000 A	Chongoyape	North Coast		Cupisnique/ Chavín	A series of four jars of cinnabar found by Lothrop from the Chongoyape archaeological site	Chongoyape
	34	NMAI 161971.000 B	Chongoyape
	35	NMAI 161971.000 C	Chongoyape
	36	NMAI 161971.000 D	Chongoyape
	37	4CBN BN4E22-23	Cerro Blanco	North-Central Coast			A bottle rim recovered during excavation of the Cerro Blanco archaeological site; provided by Koichiro Shibata	Cerro Blanco
	38	KW12. 96KW, G-S75	Kuntur Wasi	North Highlands			Sector G3E12・13, G-Hueco1(G-TM6) (Fase Kuntur Wasi). Kenya Inokuchi and Yoshio Onuki, University of Tokyo	Kuntur Wasi (KW)
	39	KW14,02KW-A-S75					Sector A6E2, asociado a chaquiras. (Fase Kuntur Wasi). Kenya Inokuchi and Yoshio Onuki, University of Tokyo
	40	KW10, 96W-G-S72			late Early Horizon		Sector G3E12, G-Hueco1(G-TM4), cerca del craneo (Fase Copa). Kenya Inokuchi and Yoshio Onuki, University of Tokyo	Kuntur Wasi (Copa)
	41	KW13, G-S28, G-S28					Sector G3E12 norte, G-Hueco1(G-TM3), cerca de Hueso B, Capa7 (Fase Copa). Kenya Inokuchi and Yoshio Onuki, University of Tokyo
	42	KW11 96KW G-S73					in grave, Copa phase
	43	KW13 G-S28					in grave, Copa phase
	44	IG2440T1	José Olaya– Iglesia Colonial (JO-IG)	North Coast		Salinar	red pigment chunk	Salinar
	45	IG2470T4					stone artifact
	46	PLC271 OT5					red pigment attached to the gold nose ornament found in the burial
	47	A18	Huaca Cao		Early Intermediate	Moche	Cinnabar in grave, Huaca Cao, Chicama, Moche culture	Huaca Cao
	48	A19	Huaca Cao
	49	CA35/Amb35-5	Huaca de la Luna				Tomb 9	Huaca de la Luna
	50	CA35/Amb35-5					Tomb 8 Fill under Individual 1
	51	CA35/Amb35-11, 35-12					Fill of floor 4
	52	CA35/Amb35-11, 35-12					Fill of floor 5
	53	2007.19	Cleveland	Various	Middle Horizon	Wari	Wooden carving-container in the form of a sacrificer, unknown location, radiocarbon dated to 770–890 CE (2σ)	Wari
	54	NMAI 245642	NMAI	Central Coast	Late Intermediate	Chancay	Carved wooden mummy bundle mask with large clamshell eyes and red face paint. Presumed to be from the central coast of Peru. The mask dimensions are: height 19 cm x width 19 cm x depth 5 cm. Calibrated 2σ age range: 1020-1150 years CE	Chancay
	55	NMAI 245643					Carved wooden mummy bundle mask with large clamshell eyes and red face paint. Presumed to be from the central coast of Peru. Calibrated 2σ age range: 890-1020 years CE
	56	61.355 (sample 1)	Walters				wood mummy mask
	57	CMA 1952.233	Cleveland	North Coast		Lambayeque	wood litter backrest with copper alloy and wood figures	Lambayeque
	58	MET 197.271.35	Met				A gold funerary mask dating to the 10th–11th century. The mask was a gift and bequest of Alice K. Bache to the Metropolitan Museum of Art (New York, USA). The mask is from the Sicán (Lambayeque) culture of Peru. It is made of gold, is painted red with cinnabar, and contains copper overlays.
	59	Huanchaco-PLC-A3-CS-TX18	Pampa La Cruz (PLC)			Chimu	textile	Chimu
	60	Huanchaco-PLC-A3-CS-OT 127-2					wooden idol
	61	HLL01	Huanchaquito-Las Llamas (HLL)				Human and llama offerings
	62	HLL02
	63	HLL04
	64	HLL05
	65	HLL06
	66	HLL07
	67	HLL08
	68	42-28-30/4334	Harvard Peabody	South Coast	Late Intermediate-Colonial	Chincha/Ica	Large hammered copper figure with red paint (cinnabar)	Chincha/Ica
	69	CMA 1957.396	Cleveland				painted copper alloy funerary mask
	70	CMA 1957.397					painted copper alloy funerary figure
	71	61.351 (sample 1)	Walters				wood post with carved face
	72	61.352 (sample 1)	Walters				wood post with carved face
	73	9209	Middle Chincha Valley			Chincha	hair in subterranean cist tomb; Late Intermediate Period based on C14 dates from tomb	Chincha chullpas
	74	3044					cranium from chullpa (Late Horizon/Colonial Period based on direct C14 dates from tomb)
	75	8425					textile from chullpa (Late Horizon/Colonial Period based on direct C14 dates from tomb)
	76	8236					cranium from chullpa (Late Horizon/Colonial Period based on direct C14 dates from tomb)
	77	8167					cranium from chullpa (Late Horizon/Colonial Period based on direct C14 dates from tomb)
	78	3021					shell container from chullpa (Late Horizon-Colonial based on associated C14 dates at site)
	79	22-093	Las Huacas		Late Horizon-Colonial		textile in open-air mortuary context	Las Huacas (Chincha)
	80	22-094					loose pigment in subterranean communal tomb
	81	22-095					loose piece of pigment near open-air child tomb
	82	MET 1979.206.1025	Met		Late Horizon	Ica-Inka	A wooden digging board with red (cinnabar) paint and metal sheathing. Calibrated 2σ age range: 1400-1440 years CE	Painted boards
	83	MET 1979.206.1026					A large wooden digging board with copper plating and a hatched wooden handle topped by 4 wooden figures, each of which appears to have originally been wearing a silver hat. Shaft is sheathed in metal and carved birds painted in alternating black and yellow occur down the shaft
	84	MMA 1976.206.1032					painted wood board
	85	NMAI 163779.000	NMAI				Large oar-shaped wooden object with a carved bird and human figures; red, blue, and yellow paint decoration.
	86	1929.32.002pp	Göteborg			Inka	lacquerer's kit, Ica, Peru	Inka
	87	231	Museo Inka	South-Central Highlands			Wood kero with geometric and llama engravings and red (and yellow?) inlays in the shape of birds
	88	MUSEO INKA 230 red					Wood kero with geometric engraving and red inlays in the shape of felines, Ollantaytambo, c. 1530 CE
	89	A52	Private Collection A		Colonial	Inka-Colonial	Colonial keros without provenience	Colonial keros
	90	A53	Private Collection B
	91	A54	Private Collection C
	92	MET 1994.35.24	Met				Wooden qero with pigmented resin inlay. Calibrated 2σ age range: 1670-1890 years CE
	93	AMNH 41.2/516	AMNH				Late Colonial kero. Calibrated 2σ age range: 1670-1950 years CE
	94	AMNH B9180					Early Colonial kero. Calibrated 2σ age range: 1520-1790 years CE
	95	87-61-30/54452A	Harvard Peabody	Central Coast	unknown but probably Late Intermediate or Late Horizon	unknown	Cotton cloth, central coast? Late prehistoric(?)	Cloth 1
	96	87-61-30/54452B		Coast	unknown but probably late pre-Hispanic (1000 - 1500 CE)		Cotton cloth, central coast? Late prehistoric(?)	Cloth 2
	97	NMAI 199234	NMAI	South Coast	Unknown		gourd filled with cinnabar pigment	Nasca
