# Supplementary material for: Mass spectrometry measurements of mercury isotope ratios support geochemical sourcing of archaeological cinnabar in the Andean region
Source: PLoS One. 2025 Jul 7;20(7):e0326414. doi: 10.1371/journal.pone.0326414 (PMC12233300; doi:10.1371/journal.pone.0326414)
Supplement: S2 Table — (XLSX) [file pone.0326414.s002.xlsx]

## Sheet: S2 Table
	Supplemental Table 2. Museum information for specimens included in this study.
	Museum code	Full name	Location
	AMNH	American Museum of Natural History	200 Central Park W, New York, NY 10024
	Cleveland	Cleveland Museum of Art	11150 East Blvd, Cleveland, OH 44106
	Fowler	Fowler Museum at UCLA	308 Charles E Young Dr N, Los Angeles, CA 90024
	Göteborg	National Museum of World Culture	Södra Vägen 54, 402 27 Göteborg, Sweden
	Harvard Peabody	Peabody Museum of Archaeology and Ethnology at Harvard University	11 Divinity Ave, Cambridge, MA 02138
	Met	Metropolitan Museum of Art	1000 5th Ave, New York, NY 10028
	Museo Inka	Inka Museum at UNSAAC	Ataud 154, Cusco 08002, Peru
	NMAI	National Museum of the American Indian	4th St SW, Washington, DC 20560
	Walters	Walters Art Museum	600 N Charles St, Baltimore, MD 21201, USA
