# Supplementary material for: Mass spectrometry measurements of mercury isotope ratios support geochemical sourcing of archaeological cinnabar in the Andean region
Source: PLoS One. 2025 Jul 7;20(7):e0326414. doi: 10.1371/journal.pone.0326414 (PMC12233300; doi:10.1371/journal.pone.0326414)
Supplement: S3 Table — (XLSX) [file pone.0326414.s003.xlsx]

## Sheet: S3 Table
	Supplemental Table 3. Hg isotope data.
	Sample number	Specimen Code	Alternate ID	Date analyzed/published	δ199Hg/‰		δ200Hg/‰		δ201Hg/‰		δ202Hg/‰		δ204Hg/‰		Δ199Hg/‰		Δ200Hg/‰		Δ201Hg/‰		Δ204Hg/‰		n
	Sample number		Alternate ID		average	2sd	average	2sd	average	2sd	average	2sd	average	2sd	average	2sd	average	2sd	average	2sd	average	2sd
	N/A	Standards	UMAlmaden_2ppb_01	June 21, 2012	-0.173748		-0.316123		-0.486707		-0.577296				-0.0283384		-0.026032		-0.052656
			UMAlmaden_2ppb_02	June 21, 2012	-0.147252		-0.260902		-0.473948		-0.570811				-0.00347533		0.0259302		-0.0447731
			Nist SRM 8610	Feb 2022	-0.188583	0.0547201	-0.302859	0.0623752	-0.505313	0.0841478	-0.590999	0.0809213	-0.892137	0.113867	-0.0396511	0.0385292	-0.00594058	0.0302866	-0.0608813	0.0330137	-0.00977508	0.0222412	6
			Nist SRM 8610	Feb 2024	-0.12	0.05	-0.25	0.06	-0.43	0.04	-0.52	0.05			0.01	0.03			-0.04	0.02			4
			NIST SRM 3133	April 2024	-0.14	0.03	-0.25	0.02	-0.41	0.03	-0.53	0.04			-0.01	0.03			-0.01	0.04			7
	1	HgS Colin	H1	published in Cooke et al. 2013	0.24	0.1	-0.43	0.06	-0.62	0.1	-0.86	0.07			-0.03	0.08			-0.07	0.05			1
	2	HgS Earl	H2	published in Cooke et al. 2013	-0.12	0.1	0.02	0.04	-0.04	0.09	0.12	0.09			-0.15	0.08			-0.14	0.03			1
	3	MGL #34990	H3	published in Cooke et al. 2013	0.27		-0.68		-1.08		-1.4				0.08				-0.03				1
	4	BM1917, 510	H4	published in Cooke et al. 2013	-0.16		-0.19		-0.36		-0.39				-0.06				-0.06				1
	5	BM1917, 511	H5	published in Cooke et al. 2013	-0.41	0.16	-1.18	0.3	-1.77	0.45	-2.44	0.56			0.21	0.01			0.06	0.03			2
	6	pigment sample 9 (AT-5-1-D)	MY1	analyzed March 2021	-0.103814		0.0273521		-0.15		-0.0206422				-0.0986119		0.0377227		-0.136869
	7	pigment sample 21 (AT-T-4-N1-CI-Frag 37)	MY2	analyzed March 2021	-0.187041		-0.56393		-0.86		-1.16548				0.10666		0.0216073		0.0142468
	8	pigment sample 16 (AT-T-1-N1-CVI-Frag 32)	MY3	analyzed March 2021	-0.155279		-0.104711		-0.27		-0.227727				-0.0978918		0.00969932		-0.100001
	9	pigment sample 1 (AT-M-0-N1-C1-Frag5)	MY4	analyzed March 2021	-0.0944021		0.114324		0.01		0.203304				-0.145635		0.0121836		-0.145806
	10	pigment sample 6 (AT-V-0-N2-C2-Frag 17)	MY5	analyzed March 2021	-0.128223		0.0406021		-0.04		0.0955127				-0.152292		-0.00738347		-0.11542
	11	pigment sample 17 (AT-T-1-N1-CVI-Frag 33)	MY6	analyzed March 2021	-0.115865		-0.131628		-0.29		-0.297649				-0.0408572		0.0179106		-0.0667782
	12	pigment sample 14 (AT-T-1-N1-CI-Frag 25)	MY7	analyzed March 2021	-0.121736		0.02564		-0.07		0.117438				-0.15133		-0.0333609		-0.154626
	13	04LH-A-X919	A7 from Cooke et al. 2013	published in Cooke et al. 2013	-0.112969		-0.219644		-0.329264		-0.384962				-0.0160046		-0.0261998		-0.0398228				1
	14	Huanchaco-IG-A28-C8-D6-IG514-OT 639	IGA28-C8	analyzed Feb 2022	-0.199064	0.0378873	-0.320699	0.0420591	-0.545824	0.0628119	-0.646537	0.0394382	-0.98449	0.0644974	-0.0361364	0.0342788	0.00412081	0.0284107	-0.0596283	0.0481525	-0.0192103	0.0479181	7
	15	Huanchaco-U1-A1-4-RCA	U1-A1-4-RCA	published in Prieto et al. 2016	-0.124623		-0.0915095		-0.263333		-0.207452				-0.0723698		0.0127143		-0.107356
	16	Huanchaco-UIV-T-231-Ce-01 F2	UIV-T-231-Ce-01 F2	published in Prieto et al. 2016	-0.0970945		-0.0239255		-0.121519		-0.0780327				-0.0774396		0.0152781		-0.0628482
	17	Huanchaco-UIV-A13-RC3/A15-RC1—T264	UIV-A13-RC3/A15-RC1—T264	published in Prieto et al. 2016	-0.19269		-0.229566		-0.491142		-0.454757				-0.078145		-0.00109588		-0.149224
	18	22CP-Ent 05 Strombus 14-1	Tumba del Sacerdote de los Pututus	analyzed July 2024	-0.157582	3.75e-05	-0.410589	3.88e-05	-0.632323	2.41e-05	-0.850505	6.02e-05			0.0567455				0.00725682				40
	19	23CP-Ent-06-N-05	Tumba del Sacerdote del Sello	analyzed July 2024	-0.238153	2.91e-05	-0.364635	5.36e-05	-0.462925	3.52e-05	-0.662875	5.28e-05			-0.071108				0.0355572				40
	20	15PC-B2-Ent 541-N-4	Tumba de los Sacerdotes de la Serpiente-Jaguar	analyzed July 2024	-0.230444	3.87e-05	-0.242365	4.08e-05	-0.488415	3.4e-05	-0.497474	6.54e-05			-0.105081				-0.114315				40
	21	09PC-C-Ent 09-02-N-3	Tumba de la Dama de Pacopampa	analyzed July 2024	-0.0468018	4.19e-05	-0.109696	5.14e-05	-0.264582	3.26e-05	-0.325028	5.98e-05			0.0351052				-0.0201611				40
	22	09pc-C-Ent02		analyzed Nov 2013	-0.108616		-0.245105		-0.255339		-0.389677				-0.0104638				0.0376464
	23	48.2850 (sample 1)	18.285	analyzed Feb 2022	-0.00602191	0.0196926	0.194084	0.0208085	0.195528	0.0213027	0.405194	0.0180321	0.594321	0.0256059	-0.108131	0.0223793	-0.00948531	0.0161583	-0.109178	0.0154383	-0.0106345	0.0213004	3
	24	CMA 1954.797	1954.8	analyzed Feb 2022	-0.257604	0.0864899	-0.598836	0.122589	-0.907902	0.197414	-1.20138	0.162178	-1.804	0.199929	0.0451428	0.0494181	0.004735	0.0428303	-0.00446712	0.0766544	-0.010351	0.0589256	4
	25	X88.840	#4	analyzed Feb 2022	-0.0931791	0.0468482	-0.115041	0.0251314	-0.220057	0.0451326	-0.23072	0.0325039	-0.369062	0.0408713	-0.0350376	0.0399019	0.00087294	0.0099472	-0.0465551	0.0420963	-0.0245963	0.0419387	3
	26	X88.814	#6	analyzed Feb 2022	-0.0773875	0.0345204	0.0740957	0.0675517	0.0485523	0.079546	0.20525	0.0858207	0.332285	0.102954	-0.129111	0.0162288	-0.0290218	0.024764	-0.105796	0.0264006	0.0258471	0.032961	3
	27	X88.853	#7	analyzed Feb 2022	-0.0966968	0.00706663	-0.390814	0.0214826	-0.549893	0.0263085	-0.83991	0.01894	-1.25389	0.0328795	0.114961	0.00681194	0.0311568	0.0174349	0.0817192	0.0225809	9.83971e-05	0.0214356	4
	28	X88.813	#9	analyzed Feb 2022	-0.0244828	0.0458252	0.219007	0.0431162	0.244101	0.0641331	0.472696	0.0303141	0.704308	0.00932003	-0.143602	0.0384595	-0.0184752	0.0285917	-0.111367	0.0437317	-0.00142804	0.0398245	3
	29	CMA 2017.55	2017.55	analyzed Feb 2022	-0.071864	0.0156405	-0.281021	0.0090484	-0.392142	0.021942	-0.558187	0.0132911	-0.863872	0.0625316	0.0687991	0.0135248	-0.000587693	0.00936731	0.0276147	0.0270058	-0.0304986	0.0482875	3
	30	ANT209748		analyzed Mar 2014	-0.189679		-0.34507		-0.515201		-0.751086				-0.00049413				0.049517
	31	X90.481	#12	analyzed Feb 2022	-0.0663305	0.0596838	-0.0348073	0.0806534	-0.1246	0.090555	-0.0878815	0.0778872	-0.163619	0.129873	-0.0441843	0.0404774	0.00934433	0.0479583	-0.058513	0.0384409	-0.0324116	0.0156175	3
	32	X86.3814	#2	analyzed Feb 2022	-0.0806446	0.0161254	-0.0306205	0.0268838	-0.128288	0.102321	-0.00695963	0.0783604	-0.0139618	0.0962592	-0.0788908	0.00553452	-0.027124	0.0215812	-0.123054	0.0515335	-0.00357108	0.0217906	3
	33	NMAI 161971.000 A	A3 from Cooke et al. 2013	published in Cooke et al. 2013	-0.232123		-0.30194		-0.56213		-0.605599				-0.0795841		0.00237322		-0.1068				1
	34	NMAI 161971.000 B	A4 from Cooke et al. 2013	published in Cooke et al. 2013	-0.259419		-0.429019		-0.736917		-0.886944				-0.0360146		0.0166706		-0.0700512				1
	35	NMAI 161971.000 C	A5 from Cooke et al. 2013	published in Cooke et al. 2013	-0.186331		-0.2277		-0.433679		-0.418337				-0.0809593		-0.0174856		-0.119145				1
	36	NMAI 161971.000 D	A6 from Cooke et al. 2013	published in Cooke et al. 2013	-0.142379		-0.190818		-0.383055		-0.39394				-0.0431526		0.00713713		-0.0868635				1
	37	4CBN BN4E22-23	A8 from Cooke et al.	published in Cooke et al. 2013	-0.220672		-0.532954		-0.832537		-1.1077				0.0583378		0.0236656		0.000309663				1
	38	KW12. 96KW, G-S75	Sector G3E12・13, G-Hueco1(G-TM6)	analyzed June 2012	0.0221546		0.0526804		0.0592474		0.170736				-0.0208505				-0.0691234
	39	KW14,02KW-A-S75	Sector A6E2	analyzed June 2012	0.0239162		0.0681179		0.098747		0.0883976				0.0016505				0.0322837
	40	KW10, 96W-G-S72	Sector G3E12, G-Hueco1(G-TM4)	analyzed June 2012	0.0284274		0.0225242		0.0371252		0.0824521				0.00765928				-0.024868
	41	KW13, G-S28, G-S28	Sector G3E12 norte, G-Hueco1(G-TM3)	analyzed June 2012	0.0222204		0.0627482		0.0732615		0.18586				-0.0245943				-0.066481
	42	KW11 96KW G-S73	A1 from Cooke et al. 2013	published in Cooke et al. 2013	-0.169261		-0.170478		-0.315245		-0.316266				-0.0895991		-0.0115541		-0.0774543				1
	43	KW13 G-S28	A2 from Cooke et al. 2013	published in Cooke et al. 2013	0.00267161		0.0354747		0.000660815		0.115839				-0.026506		-0.0227343		-0.0864347				1
	44	IG2440T1	Huanchaco-IG-244 OT 1	analyzed Feb 2022	-0.114003	0.0167087	-0.398536	0.0357843	-0.597606	0.0590303	-0.820782	0.0681813	-1.2714	0.115931	0.0928341	0.0122271	0.0138249	0.0159884	0.0196222	0.00842243	-0.0459759	0.0358313	3
	45	IG2470T4	Huanchaco-IG-247-OT4	analyzed Feb 2022	-0.0400726	0.0529861	-0.275115	0.0663767	-0.342832	0.130427	-0.542149	0.105421	-0.819962	0.193751	0.096549	0.0307734	-0.00273929	0.0295072	0.0648642	0.0605248	-0.010533	0.039626	3
	46	PLC271 OT5	Huanchaco-IG-271	analyzed Feb 2022	0.0932913	0.00854264	-0.169025	0.0212851	-0.155972	0.0124554	-0.377195	0.0188694	-0.628966	0.0202666	0.188344	0.0131616	0.0204779	0.021225	0.127679	0.024779	-0.0658138	0.0262246	3
	47	A18	A18. Señora de Cao burial	analyzed Nov 2013	-0.175582		-0.413627		-0.739228		-0.894289				0.049673				-0.0668393
	48	A19	A19. Señora de Cao burial	analyzed Nov 2013	-0.137804		-0.38004		-0.693133		-0.843934				0.0747672				-0.0586051
	49	CA35/Amb35-5		analyzed Nov 2013	-0.133927		-0.295324		-0.457081		-0.553766				0.00555654				-0.0407215
	50	CA35/Amb35-5		analyzed Nov 2013	-0.140419		-0.281548		-0.375277		-0.539161				-0.00461488				0.0301016
	51	CA35/Amb35-11, 35-12		analyzed Nov 2013	-0.110137		-0.21521		-0.463641		-0.42094				-0.00411026				-0.14715
	52	CA35/Amb35-11, 35-12		analyzed Nov 2013	-0.197669		-0.295517		-0.300863		-0.549785				-0.0591884				0.112503
	53	2007.19	A20. Huari carving	analyzed Nov 2013	-0.132441		-0.418857		-0.716435		-0.904991				0.0955092				-0.0360006
	54	NMAI 245642	A10 from Cooke et al. 2013	published in Cooke et al. 2013	-0.0763418		-0.0633626		-0.135844		-0.200155				-0.0259266		0.037215		0.0146464
	55	NMAI 245643	A11 from Cooke et al. 2013	published in Cooke et al. 2013	-0.139236		-0.260595		-0.493048		-0.539296				-0.00339797		0.0104014		-0.0875686
	56	61.355 (sample 1)	61.355	analyzed Feb 2022	-0.143046	0.0297973	-0.166749	0.0431738	-0.342946	0.0303667	-0.360539	0.0579354	-0.537008	0.0361134	-0.0521903	0.0252855	0.014386	0.0347808	-0.0718209	0.053356	0.00127655	0.0706269	4
	57	CMA 1952.233	1952.23	analyzed Feb 2022	-0.17898	0.00964837	-0.241834	0.0341035	-0.43101	0.00527118	-0.474153	0.0554404	-0.722132	0.0643021	-0.0594937	0.0113923	-0.00361961	0.0213266	-0.074447	0.036421	-0.0142219	0.0232961	3
	58	MET 197.271.35	A9 from Cooke et al. 2013	published in Cooke et al. 2013	-0.229542		-0.315085		-0.609946		-0.655153				-0.0645215		0.0141299		-0.117356
	59	Huanchaco-PLC-A3-CS-TX18	PLCA3CSTX18	analyzed Feb 2022	-0.0809448	0.009201	-0.0590059	0.0518291	-0.118161	0.0511949	-0.0875107	0.0408972	-0.168592	0.0198838	-0.0588921	0.0145782	-0.0150405	0.0346857	-0.0523529	0.0238906	-0.0379383	0.0455672	3
	60	Huanchaco-PLC-A3-CS-OT 127-2	PLCA3C0T127-2	analyzed Feb 2022	-0.151331	0.0364536	-0.264237	0.0636321	-0.460047	0.0720334	-0.516929	0.0693818	-0.756599	0.115901	-0.0210644	0.0197523	-0.00453183	0.0341873	-0.0713163	0.0246956	0.0151763	0.0393813	4
	61	HLL01		analyzed 2016	-0.27073		-0.534006		-0.832378		-1.1032				0.00714628		0.0203537		-0.00291329
	62	HLL02		analyzed 2016	-0.13711		-0.214796		-0.382505		-0.456782				-0.0220552		0.0147366		-0.0390653
	63	HLL04		analyzed 2016	-0.114548		-0.135694		-0.244011		-0.270294				-0.0464656		0.00012839		-0.0407854
	64	HLL05		analyzed 2016	-0.122081		-0.244375		-0.46879		-0.524077				0.009924		0.0189742		-0.074753
	65	HLL06		analyzed 2016	-0.207683		-0.335462		-0.595228		-0.68518				-0.0350987		0.00884081		-0.0800632
	66	HLL07		analyzed 2016	-0.132752		-0.172716		-0.418062		-0.448463				-0.0197931		0.0526364		-0.0808765
	67	HLL08		analyzed 2016	-0.114502		-0.270975		-0.432308		-0.532104				0.0195254		-0.00359292		-0.0322354
	68	42-28-30/4334		analyzed Nov 2013	-0.232753		-0.429414		-0.580113		-0.774426				-0.0376897		-0.0403424		0.00215421
	69	CMA 1957.396	1957.4	analyzed Feb 2022	-0.108296	0.0237324	-0.0592305	0.0320751	-0.173342	0.00175706	-0.103926	0.0546238	-0.180826	0.085279	-0.0821069	0.0152766	-0.00701801	0.0207065	-0.0951898	0.0399544	-0.0256647	0.0235025	3
	70	CMA 1957.397	1957.4	analyzed Feb 2022	-0.16644	0.0431048	-0.339989	0.0470215	-0.575284	0.0657163	-0.712668	0.0880091	-1.08912	0.101503	0.0131521	0.0224059	0.0180555	0.0320279	-0.0393576	0.0216792	-0.0251088	0.0413586	3
	71	61.351 (sample 1)	61.351	analyzed Feb 2022	-0.147193	0.0795791	-0.205211	0.03371	-0.344278	0.0129118	-0.450912	0.0543116	-0.731902	0.0323815	-0.0335631	0.0932656	0.0213268	0.0609961	-0.00519208	0.0537541	-0.0586907	0.0487058	2
	72	61.352 (sample 1)	61.352	analyzed Feb 2022	-0.0498541	0.0373932	0.266395	0.032782	0.256402	0.00152168	0.545861	0.0222376	0.818162	0.0387051	-0.187411	0.0346906	-0.00784544	0.0217933	-0.154085	0.0182441	0.0031925	0.0158866	3
	73	9209	A46	published in Bongers et al. 2023 (analyzed Mar 2021)	-0.09527		-0.0286278		-0.2		-0.119548				-0.0651438		0.0314332		-0.107521
	74	3044	A47	published in Bongers et al. 2023 (analyzed Mar 2021)	-0.16496		-0.189921		-0.31		-0.362879				-0.0735142		-0.00761053		-0.0340408
	75	8425	A48	published in Bongers et al. 2023 (analyzed Mar 2021)	-0.0779225		-0.196973		-0.27		-0.365187				0.0141047		-0.0135033		0.00754661
	76	8236	A49	published in Bongers et al. 2023 (analyzed Mar 2021)	-0.214062		-0.410831		-0.67		-0.817187				-0.0081305		-0.000276351		-0.0518569
	77	8167	A50	published in Bongers et al. 2023 (analyzed Mar 2021)	-0.23142		-0.297829		-0.49		-0.545212				-0.094027		-0.0239142		-0.0839418
	78	3021	A51	published in Bongers et al. 2023 (analyzed Mar 2021)	-0.0964501		0.05149		-0.02		0.118083				-0.126207		-0.0078348		-0.113383
	79	22-093	22-093	analyzed Feb 2024	-0.0411687	3.21e-05	-0.175663	5.06e-05	-0.400589	2.84e-05	-0.430887	6.43e-05			0.0785904				-0.0591927				40
	80	22-094	22-094	analyzed Feb 2024	-0.163791	3.4e-05	-0.226737	4.16e-05	-0.363725	3.12e-05	-0.42814	5.86e-05			-0.0473041				-0.0251285				40
	81	22-095	22-095	analyzed Feb 2024	-0.17614	3.32e-05	-0.186564	3.9e-05	-0.344345	2.58e-05	-0.336833	4.81e-05			-0.0473041				-0.118349				40
	82	MET 1979.206.1025	A15 from Cook et al. 2013	published in Cooke et al. 2013	0.107981		-0.029729		0.00219731		-0.0615851				0.123493		0.00121757		0.0485013
	83	MET 1979.206.1026	A16 from Cook et al. 2013	published in Cooke et al. 2013	0.164045		0.0545515		0.161949		0.0545343				0.150309		0.027148		0.120946
	84	MMA 1976.206.1032	EK 4	analyzed Mar 2021	0.199955		0.181603		0.32		0.33328				0.115968		0.0141628		0.0704647
	85	NMAI 163779.000	NMAI 163779 (A17 from Cooke et al.)	published in Cooke et al. 2013	-0.126819		-0.724976		-0.981413		-1.56486				0.267341		0.0613677		0.195159
	86	1929.32.002	EK5	analyzed Mar 2021	-0.14997		-0.169859		-0.3		-0.277784				-0.079968		-0.0303005		-0.0876352
	87	231	EK 6	analyzed Mar 2021	-0.188793		-0.0459411		-0.16		-0.0268667				-0.182022		-0.0324433		-0.143732
	88	MUSEO INKA 230 red	230	analyzed Nov 2013	-0.0477738		0.0674613		-0.00321486		0.148208				-0.0851046		-0.00699817		-0.114648
	89	A52	EK1	analyzed Mar 2021	-0.00588114		0.338218		0.35		0.70507				-0.183559		-0.0160093		-0.181914
	90	A53	EK2	analyzed Mar 2021	-0.238779		-0.423044		-0.67		-0.849043				-0.0248198		0.00351517		-0.0290715
	91	A54	EK3	analyzed Mar 2021	-0.0217601		0.185236		0.24		0.416971				-0.126837		-0.02425		-0.0781406
	92	MET 1994.35.24	A12 from Cook et al. 2013	published in Cooke et al. 2013	-0.0594391		0.12512		0.0303458		0.220699				-0.115029		0.0142189		-0.14
	93	AMNH 41.2/516	A13 from Cook et al. 2013	published in Cooke et al. 2013	-0.191182		-0.318378		-0.558938		-0.673538				-0.0215302		0.0200743		-0.0525262
	94	AMNH B9180	A14 from Cook et al. 2013	published in Cooke et al. 2013	-0.338205		-0.951924		-1.45054		-1.99813				0.165088		0.0521373		0.0517932
	95	87-61-30/54452A		analyzed Nov 2013	-0.146582		-0.679396		-1.0274		-1.48543				0.227571		0.0668852		0.0894477
	96	87-61-30/54452B		analyzed Nov 2013	-0.257212		-0.282986		-0.342927		-0.529415				-0.123863		-0.0170079		0.0551231
	97	NMAI 199234	EK 7	analyzed Mar 2021	-0.15557		-0.126503		-0.29		-0.253934				-0.0915786		0.00107339		-0.098923
