# Supplementary material for: Mass spectrometry measurements of mercury isotope ratios support geochemical sourcing of archaeological cinnabar in the Andean region
Source: PLoS One. 2025 Jul 7;20(7):e0326414. doi: 10.1371/journal.pone.0326414 (PMC12233300; doi:10.1371/journal.pone.0326414)
Supplement: S4 Table — Note low percent purity of the samples and variation in the results for the same specimen. (XLSX) [file pone.0326414.s004.xlsx]

## Sheet: S4 Table
	Supplemental Table 4. Results from IR-MS analysis of pigment specimens.
	Note low percent purity of the samples and variation in the results for the same specimen.
	Site	Sample number	Average wt [%S]	Average purity [%]	Average δ34S [‰]	Standard deviation [‰]
	Atalla (Huancavelica source proxy)	AT-2015-1	4.3	31.4	-1.2	0.6
		AT-2015-1 (duplicate)	4.9	35.4	-0.5	0.5
		AT-2015-10	12.4	89.9	-2.2	0.5
	Chongoyape	NMA1-161971.000-B	7.4	54	-0.3	0.3
		NMA1-161971.000-C	1.8	13.2	3.5	0.1
