# Supplementary material for: Mass spectrometry measurements of mercury isotope ratios support geochemical sourcing of archaeological cinnabar in the Andean region
Source: PLoS One. 2025 Jul 7;20(7):e0326414. doi: 10.1371/journal.pone.0326414 (PMC12233300; doi:10.1371/journal.pone.0326414)
Supplement: S5 Table — (XLSX) [file pone.0326414.s005.xlsx]

## Sheet: S5 Table
	Supplemental Table 5. Mann-Whitney U test results of specimen groups compared to Huancavelica characterization
	Group Name	Mean Distance	Standard Deviation	Sample Size	W-value	p-value	Interpretation
	Cerro Blanco	0.0186834	N/A	1	5	0.4615	Cerro Blanco specimen not statistically different from Huancavelica source
	Chancay	0.0388969	0.0243598	3	8	0.09011	Chancay group not statistically different from Huancavelica source
	Chimu	0.0367091	0.0148584	9	22	0.01136	Chimu group statistically different from Huancavelica source, however we note overlap in Huancavelica source characterization; low p value may be due to internal group diversity
	Chincha chullpas	0.0317828	0.03026	6	29	0.2766	Chincha chullpas group not statistically different from Huancavelica source; one notable outlier may represent an alternate source
	Chincha/Ica	0.022162	0.00828136	5	22	0.2211	Chincha/Ica group not statistically different from Huancavelica source
	Chongoyape	0.0327897	0.0143599	4	10	0.05165	Chongoyape group not statistically different from Huancavelica source
	Cloth 1	0.132762	N/A	1	0	0.7692	Cloth 1 specimen not statistically different from Huancavelica source; however, single point falls outside of Huancavelica characterization, suggesting it does not originate from Huancavelica
	Cloth 2	0.0798517	N/A	1	0	0.7692	Cloth 2 specimen not statistically different from Huancavelica source; however, single point falls outside of Huancavelica characterization, suggesting it does not originate from Huancavelica
	Colonial keros	0.0252736	0.0201056	6	29	0.2766	Colonial keros group not statistically different from Huancavelica source
	Cupisnique/Chavin (EH)	0.1068	N/A	1	0	0.7692	Cupisnique/Chavin (EH) specimen not statistically different from Huancavelica source; however, single point falls outside of Huancavelica characterization, suggesting it does not originate from Huancavelica
	Cupisnique/Chavin (IP)	0.0499859	0.0375889	6	16	0.0334	Cupisnique/Chavin (IP) group statisticaly different from Huancavelica source. Too much internal variability to belong to a single population; likely represents a combination of sources
	Gramalote	0.0200682	0.00885663	4	21	0.3852	Gramalote group not statistically different from Huancavelica source
	Huaca Cao	0.0562889	0.0226043	2	1	0.02198	Huaca Cao group statistically different from Huancavelica source
	Huaca de la Luna	0.0385981	0.0150112	4	8	0.02912	Huaca de la Luna group statistically different from Huancavelica source
	Inka	0.0405026	0.0349026	3	12	0.2242	Inka group not statistically different from Huancavelica source
	Kuntur Wasi (Copa)	0.0950423	0.0541817	4	6	0.01484	Kuntur Wasi (Copa) statistically different from Huancavelica source and points do not overlap with range of observed values; this group did not originate from Huancavelica source
	Kuntur Wasi (KW)	0.126512	0.00751166	2	0	0.01099	Kuntur Wasi (KW) statistically different from Huancavelica source and points do not overlap with range of observed values; this group did not originate from Huancavelica source
	Lambayeque	0.0236055	0.0216305	2	10	0.3956	Lambayeque group not statistically different from Huancavelica source
	Las Huacas (Jequetepeque)	0.047362	N/A	1	1	0.1538	Las Huacas (Jequetepeque) group not statistically different from Huancavelica source
	Las Huacas (Chincha)	0.0558578	0.0684361	3	12	0.2242	Las Huacas (Chincha) group not statistically different from Huancavelica source; one notable outlier may represent an alternate source
	Nasca gourd	0.00890998	N/A	1	9	0.9231	Nasca gourd specimen likely originates from Huancavelica source
	Pacopampa Pandanche	0.0535022	N/A	1	1	0.1538	Pacopampa Pandanche specimen not statistically different from Huancavelica source
	Pacopampa I	0.0465135	N/A	1	1	0.1538	Pacopampa I specimen not statistically different from Huancavelica source
	Pacopampa II	0.071786	0.0300966	3	2	0.008791	Pacopampa II group statistically distinct from Huancavelica source; internal group diversity might drive low p-value
	Painted boards	0.236486	0.0548537	4	0	0.0005495	Painted boards group statistically different from Huancavelica source and points do not overlap with range of observed values; this group did not originate from Huancavelica source
	Paracas	0.0370038	0.0253366	3	10	0.1473	Paracas group not statistically different from Huancavelica source
	Salinar	0.160243	0.0812943	3	0	0.002198	Salinar group statistically different from Huancavelica source and points do not overlap with range of observed values; this group did not originate from Huancavelica source
	Wari	0.0841658	N/A	1	0	0.07692	Wari specimen not statistically different from Huancavelica source; however, single point falls outside of Huancavelica characterization suggesting that it originates from an alternate source
