# Supplementary material for: Mass spectrometry measurements of mercury isotope ratios support geochemical sourcing of archaeological cinnabar in the Andean region
Source: PLoS One. 2025 Jul 7;20(7):e0326414. doi: 10.1371/journal.pone.0326414 (PMC12233300; doi:10.1371/journal.pone.0326414)
Supplement: S6 Table — (XLSX) [file pone.0326414.s006.xlsx]

## Sheet: S6 Table
	Supplemental Table 6. Results of Hotelling's T2 Tests.
	Group 1			Group 2			Statistical Results
	Name	Period	Peruvian region	Group name	Period	Peruvian region	T.2	df1	df2	p-value	Group comparison
	Gramalote	Initial	North Coast	Salinar	late Early Horizon	North Coast	20.296	2	4	0.008046	Distinct
	Gramalote	Initial	North Coast	Chimú	Late Intermediate	North Coast	5.479	2	10	0.02473	Distinct
	Gramalote	Initial	North Coast	Cupisnique/ Chavín (IP)	Initial	Various	1.5871	2	7	0.2701	No statistical difference
	Paracas	Early Horizon	South Coast	Cupisnique/ Chavín (IP)	Initial	Various	0.71433	2	4	0.5429	No statistical difference
	Pacopampa I	late Initial	North Highlands	Pacopampa II	Early Horizon	North Highlands	333.05	2	1	0.03872	Distinct
	Pacopampa II	Early Horizon	North Highlands	Kuntur Wasi (KW)	EarlyHorizon	North Highlands	53.738	2	2	0.01827	Distinct
	Pacopampa II	Early Horizon	North Highlands	Chongoyape	Early Horizon	North Coast	0.81983	2	4	0.5031	No statistical difference
	Kuntur Wasi (KW)	Early Horizon	North Highlands	Kuntur Wasi (Copa)	late Early Horizon	North Highlands	0.21775	2	3	0.816	No statistical difference
	Huaca Cao	Early Intermediate	North Coast	Huaca de la Luna	Early Intermediate	North Coast	32.623	2	3	0.009217	Distinct
	Salinar	late Early Horizon	North Coast	Huaca Cao	Early Intermediate	North Coast	1.0081	2	2	0.498	No statistical difference
	Lambayeque	Late Intermediate	North Coast	Chimú	Late Intermediate	North Coast	4.0674	2	8	0.06044	No statistical difference
	Chancay	Late Intermediate	Central Coast	Chimú	Late Intermediate	North Coast	0.3212	2	9	0.7333	No statistical difference
	Chancay	Late Intermediate	Central Coast	Lambayeque	Late Intermediate	North Coast	2.9381	2	2	0.2539	No statistical difference
	Las Huacas (Chincha)	Late Horizon-Colonial	South Coast	Chincha chullpas	Late Intermediate-Colonial	South Coast	0.76895	2	6	0.5043	No statistical difference
	Chincha/Ica	Late Intermediate-Colonial	South Coast	Chincha chullpas	Late Intermediate-Colonial	South Coast	0.016096	2	8	0.9841	No statistical difference
	Las Huacas (Chincha)	Late Horizon-Colonial	South Coast	Chincha/Ica	Late Intermediate-Colonial	South Coast	0.90336	2	5	0.4625	No statistical difference
	Painted boards	Late Horizon	South Coast	Inka	Late Horizon	Various	31.761	2	4	0.003509	Distinct
	Painted boards	Late Horizon	South Coast	Chincha chullpas	Late Intermediate-Colonial	South Coast	43.717	2	7	0.0001109	Distinct
	Painted boards	Late Horizon	South Coast	Cloth 1	Late Intermediate-Late Horizon?	Central Coast	1.651	2	2	0.3772	No statistical difference
	Inka	Late Horizon	Various	Colonial keros	Colonial	Various	0.62488	2	6	0.5669	No statistical difference
